# Supplementary material for: The Effect of Embedded Nanoparticles on the Phonon Spectrum of Ice: An Inelastic X-ray Scattering Study
Source: Nanomaterials (Basel). 2023 Mar 1;13(5):918. doi: 10.3390/nano13050918 (PMC10005414; doi:10.3390/nano13050918)
Supplement: Supplementary file 1 [file nanomaterials-13-00918-s001.zip]

Archive with 1 entries (1 files):
- nanomaterials-2175417-supplementary.pdf
